# Supplementary material for: Experience of transfer from child to adult mental health services of young people with autism spectrum disorder
Source: BJPsych Open. 2020 Jun 3;6(4):e58. doi: 10.1192/bjo.2020.41 (PMC7345668; doi:10.1192/bjo.2020.41)
Supplement: Supplementary file 1 [file S2056472420000411sup001.zip]

Archive with 5 entries (5 files):
- coi_disclosure_JP.pdf
- coi_disclosure_ALC.pdf
- coi_disclosure_CK.pdf
- coi_disclosure_HM.pdf
- coi_disclosure_HMc.pdf
